# Supplementary material for: Morphological examination and phylogenetic analyses reveal two new species in Pleurotheciaceae from China
Source: MycoKeys. 2026 Jul 15;136:285–300. doi: 10.3897/mycokeys.136.199476 (PMC13392724; doi:10.3897/mycokeys.136.199476)
Supplement: XML Treatment for Pleurotheciella guizhouensis [file mycokeys.136.199476-treatment1.xml]

<!DOCTYPE tp:taxon-treatment
  PUBLIC "-//TaxonX//DTD Taxonomic Treatment Publishing DTD v0 20100105//EN" "tax-treatment-NSO.dtd">
<tp:taxon-treatment xmlns:tp="http://www.plazi.org/taxpub"><tp:treatment-meta><kwd-group><label>Taxon classification</label><kwd>
                <named-content content-type="kingdom">Fungi</named-content>
              </kwd><kwd>
                <named-content content-type="order">Pleurotheciales</named-content>
              </kwd><kwd>
                <named-content content-type="family">Pleurotheciaceae</named-content>
              </kwd></kwd-group><mixed-citation publication-type="journal"><person-group><name><surname>Yang</surname><given-names>Yu</given-names></name><name><surname>Xiao</surname><given-names>Xing-Juan</given-names></name><name><surname>Yang</surname><given-names>Yan-Ling</given-names></name><name><surname>Lu</surname><given-names>Yong-Zhong</given-names></name><name><surname>Hyde</surname><given-names>Kevin D.</given-names></name><name><surname>Xiao</surname><given-names>Yuan-Pin</given-names></name><name><surname>Liu</surname><given-names>Ying</given-names></name><name><surname>Chen</surname><given-names>Zhen-Ling</given-names></name><name><surname>Zhao</surname><given-names>Gui-Li</given-names></name></person-group><article-title>Morphological examination and phylogenetic analyses reveal two new species in <italic><tp:taxon-name><tp:taxon-name-part taxon-name-part-type="family" reg="Pleurotheciaceae">Pleurotheciaceae</tp:taxon-name-part></tp:taxon-name></italic> from China</article-title><source>MycoKeys</source><day>15</day><month>07</month><year>2026</year><volume>136</volume><fpage>285</fpage><lpage>300</lpage><pub-id pub-id-type="doi">10.3897/mycokeys.136.199476</pub-id></mixed-citation></tp:treatment-meta><tp:nomenclature><tp:taxon-name><object-id xmlns:xlink="http://www.w3.org/1999/xlink" content-type="arpha" xlink:type="simple">157F5084-467F-555D-B659-CA73C738B7B8</object-id>
                    		<tp:taxon-name-part taxon-name-part-type="genus" reg="Pleurotheciella">Pleurotheciella</tp:taxon-name-part> <tp:taxon-name-part taxon-name-part-type="species" reg="guizhouensis">guizhouensis</tp:taxon-name-part>
                    	
                    		<object-id xmlns:xlink="http://www.w3.org/1999/xlink" xlink:type="simple">Index Fungorum: IF905503</object-id>
                    	</tp:taxon-name><tp:taxon-authority>Y. Yang, G.L. Zhao &amp; X.J. Xiao</tp:taxon-authority><tp:taxon-status xmlns:xlink="http://www.w3.org/1999/xlink" xlink:type="simple">sp. nov.</tp:taxon-status><xref ref-type="fig" rid="F2">Fig. 2</xref></tp:nomenclature><tp:treatment-sec sec-type="Etymology"><title>Etymology.</title><p>Refers to the type locality (Guizhou Province), where the holotype was collected.</p><fig id="F2" position="float" orientation="portrait"><object-id xmlns:xlink="http://www.w3.org/1999/xlink" content-type="doi" xlink:type="simple">10.3897/mycokeys.136.199476.figure2</object-id><object-id xmlns:xlink="http://www.w3.org/1999/xlink" content-type="arpha" xlink:type="simple">88037A79-65BE-5BCC-9868-51470945E483</object-id><label>Figure 2.</label><caption><p><italic><tp:taxon-name><tp:taxon-name-part taxon-name-part-type="genus" reg="Pleurotheciella">Pleurotheciella</tp:taxon-name-part> <tp:taxon-name-part taxon-name-part-type="species" reg="guizhouensis">guizhouensis</tp:taxon-name-part></tp:taxon-name></italic> (<named-content xmlns:xlink="http://www.w3.org/1999/xlink" content-type="dwc:institutional_code" xlink:title="Cryptogamic Herbarium of Kunming Institute of Botany" xlink:href="https://scientific-collections.gbif.org/institution/a897b083-b832-4395-b663-209d7772a976" xlink:type="simple">HKAS</named-content> 154362, holotype) <bold>a, b</bold>. Colonies on the host surface; <bold>c, d</bold>. Conidiophores, conidiogenous cells and conidia; <bold>e–g</bold>. Conidia; <bold>h</bold>. Germinated conidium; <bold>i, j</bold>. Surface and reverse colonies on PDA. Scale bars: 20 μm (<bold>h</bold>); 10 μm (<bold>c–g</bold>).</p></caption><graphic xmlns:xlink="http://www.w3.org/1999/xlink" xlink:href="mycokeys-136-285-g002.jpg" id="oo_1717005.jpg" position="float" orientation="portrait" xlink:type="simple"><uri content-type="original_file" xlink:type="simple">https://binary.pensoft.net/fig/1717005</uri></graphic></fig></tp:treatment-sec><tp:treatment-sec sec-type="Holotype"><title>Holotype.</title><p><named-content xmlns:xlink="http://www.w3.org/1999/xlink" content-type="dwc:institutional_code" xlink:title="Cryptogamic Herbarium of Kunming Institute of Botany" xlink:href="https://scientific-collections.gbif.org/institution/a897b083-b832-4395-b663-209d7772a976" xlink:type="simple">HKAS</named-content> 154362.</p></tp:treatment-sec><tp:treatment-sec sec-type="Description"><title>Description.</title><p><bold><italic>Saprobic</italic></bold> on dead wood in a freshwater habitat. <bold><italic>Sexual morph</italic></bold> Undetermined. <bold><italic>Asexual morph</italic></bold> Hyphomycetous. <bold><italic>Colonies</italic></bold> on natural substrate superficial, effuse, solitary, white to hyaline. <bold><italic>Mycelium</italic></bold> partly immersed, partly superficial, branched, septate, light brown to hyaline hyphae. <bold><italic>Conidiophores</italic></bold> 23–53 × 3.5–5.5 μm (<italic>x̄</italic> = 38 × 4.7 μm, n = 25), macronematous, mononematous, single, unbranched, septate, cylindrical, straight or slightly curved, light brown to hyaline, smooth. <bold><italic>Conidiogenous cells</italic></bold> 8.5–14.5 × 2–3.6 µm (<italic>x̄</italic> = 11.5 × 2.9 µm, n = 20), polyblastic, polyphialidic, integrated, terminal, cylindrical, hyaline, forming conidia sympodially on cylindrical denticles or wart. <bold><italic>Conidia</italic></bold> 19–23 µm × 2.5–3.7 µm (<italic>x̄</italic> = 21 × 3.1 µm, n = 30), narrowly fusiform or meniscus, solitary, hyaline, guttulate, straight or arcuate, 0–1-septate, pointed at one end, the other round and wide in the middle, smooth-walled.</p></tp:treatment-sec><tp:treatment-sec sec-type="Culture characteristics"><title>Culture characteristics.</title><p>Conidium germinated on PDA at 28 °C within 24 h from single-spore isolation. After two months of incubation at room temperature, the colony reached a diameter of 15 mm, with rough, dry, circular, irregular edges, dense in texture, with a brown central region and a pale brown outer margin, and the reverse was pale brown.</p></tp:treatment-sec><tp:treatment-sec sec-type="Material examined"><title>Material examined.</title><p>China • Guizhou Province, Qiandongnan Miao and Dong Autonomous Prefecture, Zhenyuan County (<named-content xmlns:xlink="http://www.w3.org/1999/xlink" content-type="dwc:verbatimCoordinates" xlink:type="simple">27°14'40"N, 108°18'30"E</named-content>, altitude 625 m), on submerged decaying wood in a stream, 3 May 2025, Xing-Juan Xiao, GS7 (<named-content xmlns:xlink="http://www.w3.org/1999/xlink" content-type="dwc:institutional_code" xlink:title="Cryptogamic Herbarium of Kunming Institute of Botany" xlink:href="https://scientific-collections.gbif.org/institution/a897b083-b832-4395-b663-209d7772a976" xlink:type="simple">HKAS</named-content> 154362, holotype), ex-type culture <abbrev xmlns:xlink="http://www.w3.org/1999/xlink" xlink:title="Guizhou Culture Collection, China" xlink:type="simple">GZCC</abbrev> 23-0747.</p></tp:treatment-sec><tp:treatment-sec sec-type="Notes"><title>Notes.</title><p>Phylogenetically, <italic><tp:taxon-name><tp:taxon-name-part taxon-name-part-type="genus" reg="Pleurotheciella">Pleurotheciella</tp:taxon-name-part> <tp:taxon-name-part taxon-name-part-type="species" reg="guizhouensis">guizhouensis</tp:taxon-name-part></tp:taxon-name></italic> formed a distinct monophyletic lineage sister to <italic><tp:taxon-name><tp:taxon-name-part taxon-name-part-type="genus" reg="Pleurotheciella">Pla.</tp:taxon-name-part> <tp:taxon-name-part taxon-name-part-type="species" reg="bambusisiliquosa">bambusisiliquosa</tp:taxon-name-part></tp:taxon-name></italic>, with 98% <abbrev xmlns:xlink="http://www.w3.org/1999/xlink" xlink:title="maximum likelihood" xlink:type="simple">ML</abbrev>/0.96 <abbrev xmlns:xlink="http://www.w3.org/1999/xlink" xlink:title="Bayesian posterior probability" xlink:type="simple">BYPP</abbrev> support (98% <abbrev xmlns:xlink="http://www.w3.org/1999/xlink" xlink:title="maximum likelihood" xlink:type="simple">ML</abbrev>/0.96 <abbrev xmlns:xlink="http://www.w3.org/1999/xlink" xlink:title="Bayesian posterior probability" xlink:type="simple">BYPP</abbrev>; Fig. <xref ref-type="fig" rid="F1">1</xref>). Pairwise nucleotide comparisons showed that <italic><tp:taxon-name><tp:taxon-name-part taxon-name-part-type="genus" reg="Pleurotheciella">Pla.</tp:taxon-name-part> <tp:taxon-name-part taxon-name-part-type="species" reg="guizhouensis">guizhouensis</tp:taxon-name-part></tp:taxon-name></italic> (<abbrev xmlns:xlink="http://www.w3.org/1999/xlink" xlink:title="Guizhou Culture Collection, China" xlink:type="simple">GZCC</abbrev> 23-0747, ex-type) shared 517/525 bp (98.5%) sequence similarity in the <abbrev xmlns:xlink="http://www.w3.org/1999/xlink" xlink:title="internal transcribed spacer" xlink:type="simple">ITS</abbrev> regions, 794/800 bp (99.3%) in the <abbrev xmlns:xlink="http://www.w3.org/1999/xlink" xlink:title="large subunit ribosomal DNA" xlink:type="simple">LSU</abbrev> region, and 736/738 bp (99.7%) in the <abbrev xmlns:xlink="http://www.w3.org/1999/xlink" xlink:title="small subunit ribosomal DNA" xlink:type="simple">SSU</abbrev> region with <italic><tp:taxon-name><tp:taxon-name-part taxon-name-part-type="genus" reg="Pleurotheciella">Pla.</tp:taxon-name-part> <tp:taxon-name-part taxon-name-part-type="species" reg="bambusisiliquosa">bambusisiliquosa</tp:taxon-name-part></tp:taxon-name></italic> (KUNCC 24-18078, ex-type), including gaps. In addition, the <italic>rpb</italic>2 sequence of KUNCC 24-18078 was unavailable. Morphologically, <italic><tp:taxon-name><tp:taxon-name-part taxon-name-part-type="genus" reg="Pleurotheciella">Pla.</tp:taxon-name-part> <tp:taxon-name-part taxon-name-part-type="species" reg="bambusisiliquosa">bambusisiliquosa</tp:taxon-name-part></tp:taxon-name></italic> is characterized by solitary or clustered conidiophores in groups of 2–4, whereas the new species differs in having exclusively solitary, shorter conidiophores (23–53 × 3.5–5.5 µm vs. 142–177 × 4–7 µm), shorter conidiogenous cells (8.5–14.5 × 2–3.6 µm vs. 26–40 × 3–4 µm), and longer conidia (19–23 × 2.5–3.7 µm vs. 14–19 × 3–5 µm) (<xref ref-type="bibr" rid="B49">Xu et al. 2025b</xref>). Therefore, <italic><tp:taxon-name><tp:taxon-name-part taxon-name-part-type="genus" reg="Pleurotheciella">Pleurotheciella</tp:taxon-name-part> <tp:taxon-name-part taxon-name-part-type="species" reg="guizhouensis">guizhouensis</tp:taxon-name-part></tp:taxon-name></italic> is introduced herein as a new species.</p></tp:treatment-sec><tp:treatment-sec><!--Section generated to contain objects referenced in tp:taxon-treatment.--><fig id="F1" position="float" orientation="portrait"><object-id xmlns:xlink="http://www.w3.org/1999/xlink" content-type="doi" xlink:type="simple">10.3897/mycokeys.136.199476.figure1</object-id><object-id xmlns:xlink="http://www.w3.org/1999/xlink" content-type="arpha" xlink:type="simple">54DBF616-C2EB-5F1E-A7D7-1260CFCE5853</object-id><label>Figure 1.</label><caption><p>The phylogenetic tree inferred using Maximum Likelihood (<abbrev xmlns:xlink="http://www.w3.org/1999/xlink" xlink:title="maximum likelihood" xlink:type="simple">ML</abbrev>) in RAxML, incorporating combined sequence data from six nuclear loci, including <abbrev xmlns:xlink="http://www.w3.org/1999/xlink" xlink:title="large subunit ribosomal DNA" xlink:type="simple">LSU</abbrev>, <abbrev xmlns:xlink="http://www.w3.org/1999/xlink" xlink:title="internal transcribed spacer" xlink:type="simple">ITS</abbrev>, <abbrev xmlns:xlink="http://www.w3.org/1999/xlink" xlink:title="small subunit ribosomal DNA" xlink:type="simple">SSU</abbrev>, and <italic>rpb</italic>2. <italic><tp:taxon-name><tp:taxon-name-part taxon-name-part-type="genus" reg="Ascolacicola">Ascolacicola</tp:taxon-name-part> <tp:taxon-name-part taxon-name-part-type="species" reg="mitriformis">mitriformis</tp:taxon-name-part></tp:taxon-name></italic> (HKUCC 3706) and <italic><tp:taxon-name><tp:taxon-name-part taxon-name-part-type="genus" reg="Ascolacicola">A.</tp:taxon-name-part> <tp:taxon-name-part taxon-name-part-type="species" reg="sawadae">sawadae</tp:taxon-name-part></tp:taxon-name></italic> (SS 00051) were designated as outgroup taxa. Node support values are indicated on the phylogram; <abbrev xmlns:xlink="http://www.w3.org/1999/xlink" xlink:title="maximum likelihood" xlink:type="simple">ML</abbrev> bootstrap values ≥ 75% and Bayesian posterior probabilities (PP)≥0.90 are considered significant. Newly generated sequences are highlighted in red.</p></caption><graphic xmlns:xlink="http://www.w3.org/1999/xlink" xlink:href="mycokeys-136-285-g001.jpg" id="oo_1717004.jpg" position="float" orientation="portrait" xlink:type="simple"><uri content-type="original_file" xlink:type="simple">https://binary.pensoft.net/fig/1717004</uri></graphic></fig></tp:treatment-sec><ref-list><ref id="B49"><mixed-citation xmlns:xlink="http://www.w3.org/1999/xlink" xlink:type="simple">Xu RJ, Hyde KD, Li JN, Boonmee S, Liu NG, Yang J, Li Y, Bao DF, Shen HW, Zhu XT, Zhu YA, Li TS, Xu K, Yu FM, Lu JR, Lei L, Wu N, Wu DM, Gao N, Jia PS, He XL, AlOtibi F, Zhou DQ, Liu JK, Lu YZ, Luo ZL, Yang ZL, Zhao Q (2025b) Lignicolous freshwater fungi of the pan Qinghai-Xizang Plateau, China. Fungal Diversity 133(1): 23–2234. <ext-link xlink:href="10.1007/s13225-025-00555-0" ext-link-type="doi" xlink:type="simple">https://doi.org/10.1007/s13225-025-00555-0</ext-link></mixed-citation></ref></ref-list></tp:taxon-treatment>
