# Supplementary material for: Morphological examination and phylogenetic analyses reveal two new species in Pleurotheciaceae from China
Source: MycoKeys. 2026 Jul 15;136:285–300. doi: 10.3897/mycokeys.136.199476 (PMC13392724; doi:10.3897/mycokeys.136.199476)
Supplement: XML Treatment for Pleurothecium guangxiense [file mycokeys.136.199476-treatment2.xml]

<!DOCTYPE tp:taxon-treatment
  PUBLIC "-//TaxonX//DTD Taxonomic Treatment Publishing DTD v0 20100105//EN" "tax-treatment-NSO.dtd">
<tp:taxon-treatment xmlns:tp="http://www.plazi.org/taxpub"><tp:treatment-meta><kwd-group><label>Taxon classification</label><kwd>
                <named-content content-type="kingdom">Fungi</named-content>
              </kwd><kwd>
                <named-content content-type="order">Pleurotheciales</named-content>
              </kwd><kwd>
                <named-content content-type="family">Pleurotheciaceae</named-content>
              </kwd></kwd-group><mixed-citation publication-type="journal"><person-group><name><surname>Yang</surname><given-names>Yu</given-names></name><name><surname>Xiao</surname><given-names>Xing-Juan</given-names></name><name><surname>Yang</surname><given-names>Yan-Ling</given-names></name><name><surname>Lu</surname><given-names>Yong-Zhong</given-names></name><name><surname>Hyde</surname><given-names>Kevin D.</given-names></name><name><surname>Xiao</surname><given-names>Yuan-Pin</given-names></name><name><surname>Liu</surname><given-names>Ying</given-names></name><name><surname>Chen</surname><given-names>Zhen-Ling</given-names></name><name><surname>Zhao</surname><given-names>Gui-Li</given-names></name></person-group><article-title>Morphological examination and phylogenetic analyses reveal two new species in <italic><tp:taxon-name><tp:taxon-name-part taxon-name-part-type="family" reg="Pleurotheciaceae">Pleurotheciaceae</tp:taxon-name-part></tp:taxon-name></italic> from China</article-title><source>MycoKeys</source><day>15</day><month>07</month><year>2026</year><volume>136</volume><fpage>285</fpage><lpage>300</lpage><pub-id pub-id-type="doi">10.3897/mycokeys.136.199476</pub-id></mixed-citation></tp:treatment-meta><tp:nomenclature><tp:taxon-name><object-id xmlns:xlink="http://www.w3.org/1999/xlink" content-type="arpha" xlink:type="simple">ABB78751-984B-5DC4-9B70-F56629C4EB5F</object-id>
                    		<tp:taxon-name-part taxon-name-part-type="genus" reg="Pleurothecium">Pleurothecium</tp:taxon-name-part> <tp:taxon-name-part taxon-name-part-type="species" reg="guangxiense">guangxiense</tp:taxon-name-part>
                    	
                    		<object-id xmlns:xlink="http://www.w3.org/1999/xlink" xlink:type="simple">Index Fungorum: IF905504</object-id>
                    	</tp:taxon-name><tp:taxon-authority>G.L. Zhao, J.Y. Zhang &amp; Y. Yang</tp:taxon-authority><tp:taxon-status xmlns:xlink="http://www.w3.org/1999/xlink" xlink:type="simple">sp. nov.</tp:taxon-status><xref ref-type="fig" rid="F3">Fig. 3</xref></tp:nomenclature><tp:treatment-sec sec-type="Etymology"><title>Etymology.</title><p>Refers to the type locality, Guangxi Zhuang Autonomous Region.</p><fig id="F3" position="float" orientation="portrait"><object-id xmlns:xlink="http://www.w3.org/1999/xlink" content-type="doi" xlink:type="simple">10.3897/mycokeys.136.199476.figure3</object-id><object-id xmlns:xlink="http://www.w3.org/1999/xlink" content-type="arpha" xlink:type="simple">42B10D18-5B1A-5539-909B-035D7E4559F9</object-id><label>Figure 3.</label><caption><p><italic><tp:taxon-name><tp:taxon-name-part taxon-name-part-type="genus" reg="Pleurothecium">Pleurothecium</tp:taxon-name-part> <tp:taxon-name-part taxon-name-part-type="species" reg="guangxiense">guangxiense</tp:taxon-name-part></tp:taxon-name></italic> (<named-content xmlns:xlink="http://www.w3.org/1999/xlink" content-type="dwc:institutional_code" xlink:title="Cryptogamic Herbarium of Kunming Institute of Botany" xlink:href="https://scientific-collections.gbif.org/institution/a897b083-b832-4395-b663-209d7772a976" xlink:type="simple">HKAS</named-content> 154366, holotype) <bold>a, b</bold>. Colonies on the host surface; <bold>c, d</bold>. Conidiophores, conidiogenous cells and conidia; <bold>e, f</bold>. Conidiogenous cells; <bold>g–l</bold>. Conidia; <bold>m, n</bold>. Surface and reverse colonies on PDA. Scale bars: 50 μm (<bold>c, d</bold>); 20 μm (<bold>e, f</bold>); 10 μm (<bold>g–l</bold>).</p></caption><graphic xmlns:xlink="http://www.w3.org/1999/xlink" xlink:href="mycokeys-136-285-g003.jpg" id="oo_1717006.jpg" position="float" orientation="portrait" xlink:type="simple"><uri content-type="original_file" xlink:type="simple">https://binary.pensoft.net/fig/1717006</uri></graphic></fig></tp:treatment-sec><tp:treatment-sec sec-type="Holotype"><title>Holotype.</title><p><named-content xmlns:xlink="http://www.w3.org/1999/xlink" content-type="dwc:institutional_code" xlink:title="Cryptogamic Herbarium of Kunming Institute of Botany" xlink:href="https://scientific-collections.gbif.org/institution/a897b083-b832-4395-b663-209d7772a976" xlink:type="simple">HKAS</named-content> 154366.</p></tp:treatment-sec><tp:treatment-sec sec-type="Description"><title>Description.</title><p><bold><italic>Saprobic</italic></bold> on decaying wood in a terrestrial habitat. <bold><italic>Sexual morph</italic></bold> Undetermined. <bold><italic>Asexual morph</italic></bold> Hyphomycetous. <bold><italic>Colonies</italic></bold> on natural substrate superficial, effuse, solitary, brown to black, with white conidia aggregated at apex. <bold><italic>Mycelium</italic></bold> partly immersed, partly superficial, branched, septate, smooth-walled, brown to black hyphae. <bold><italic>Conidiophores</italic></bold> 174–245 μm long, 4.0–5.0 μm wide (<italic>x̄</italic> = 209 × 4.5 μm, n = 20), macronematous, mononematous, solitary, cylindrical, erect or slightly curved, unbranched, septate, dark brown at the base, becoming paler toward the apex, smooth. <bold><italic>Conidiogenous cells</italic></bold> 41–68 × 3.0–3.5 µm (<italic>x̄</italic> = 56 × 3.3 µm, n = 15), polyblastic, polyphialidic, integrated, terminal, smooth-walled, cylindrical, brown to hyaline, sympodial, with several cylindrical denticulate at apex. <bold><italic>Conidia</italic></bold> 18–24 µm long × 4.0–6.0 µm wide (<italic>x̄</italic> = 21 × 5.5 µm, n = 30), acrogenous, solitary, hyaline, straight or curved, guttulate, fusoid to clavate, 0–3-septate, rounded apical and tapering towards the base, wide in the middle, smooth-walled.</p></tp:treatment-sec><tp:treatment-sec sec-type="Culture characteristics"><title>Culture characteristics.</title><p>Conidium germinated on PDA at 28 °C within 24 h from single-spore isolation. After two months of incubation at room temperature, the colony reached a diameter of 5 mm, dry, circular, irregular, smooth-edged, dense in texture, with a brown central region and an off-white outer margin, and the reverse was a slightly darker brown.</p></tp:treatment-sec><tp:treatment-sec sec-type="Material examined"><title>Material examined.</title><p>China • Guangxi Zhuang Autonomous Region, Qinzhou City, Pubei County (<named-content xmlns:xlink="http://www.w3.org/1999/xlink" content-type="dwc:verbatimCoordinates" xlink:type="simple">22°9'22"N, 109°22'41"E</named-content>, altitude 63 m), on decaying wood in a terrestrial habitat, 5 October 2025, Gui-Li Zhao, G83A (<named-content xmlns:xlink="http://www.w3.org/1999/xlink" content-type="dwc:institutional_code" xlink:title="Cryptogamic Herbarium of Kunming Institute of Botany" xlink:href="https://scientific-collections.gbif.org/institution/a897b083-b832-4395-b663-209d7772a976" xlink:type="simple">HKAS</named-content> 154366, holotype), ex-type culture <abbrev xmlns:xlink="http://www.w3.org/1999/xlink" xlink:title="Guizhou Culture Collection, China" xlink:type="simple">GZCC</abbrev> 26-0126; <italic>Ibid</italic>., G83B (<named-content xmlns:xlink="http://www.w3.org/1999/xlink" content-type="dwc:institutional_code" xlink:title="Cryptogamic Herbarium of Kunming Institute of Botany" xlink:href="https://scientific-collections.gbif.org/institution/a897b083-b832-4395-b663-209d7772a976" xlink:type="simple">HKAS</named-content> 154367, isotype), ex-isotype culture <abbrev xmlns:xlink="http://www.w3.org/1999/xlink" xlink:title="Guizhou Culture Collection, China" xlink:type="simple">GZCC</abbrev> 26-0127.</p></tp:treatment-sec><tp:treatment-sec sec-type="Notes"><title>Notes.</title><p>Phylogenetically, the two newly obtained strains <abbrev xmlns:xlink="http://www.w3.org/1999/xlink" xlink:title="Guizhou Culture Collection, China" xlink:type="simple">GZCC</abbrev> 26-0126 and <abbrev xmlns:xlink="http://www.w3.org/1999/xlink" xlink:title="Guizhou Culture Collection, China" xlink:type="simple">GZCC</abbrev> 26-0127 formed a distinct monophyletic lineage sister to <italic><tp:taxon-name><tp:taxon-name-part taxon-name-part-type="genus" reg="Pleurothecium">Pleurothecium</tp:taxon-name-part> <tp:taxon-name-part taxon-name-part-type="species" reg="pulneyense">pulneyense</tp:taxon-name-part></tp:taxon-name></italic> (MFLUCC 16-1293), with 100% <abbrev xmlns:xlink="http://www.w3.org/1999/xlink" xlink:title="maximum likelihood" xlink:type="simple">ML</abbrev>/1.00 <abbrev xmlns:xlink="http://www.w3.org/1999/xlink" xlink:title="Bayesian posterior probability" xlink:type="simple">BYPP</abbrev> support (Fig. <xref ref-type="fig" rid="F1">1</xref>). Pairwise nucleotide comparisons showed that <italic><tp:taxon-name><tp:taxon-name-part taxon-name-part-type="genus" reg="Pleurothecium">P.</tp:taxon-name-part> <tp:taxon-name-part taxon-name-part-type="species" reg="guangxiense">guangxiense</tp:taxon-name-part></tp:taxon-name></italic> (<abbrev xmlns:xlink="http://www.w3.org/1999/xlink" xlink:title="Guizhou Culture Collection, China" xlink:type="simple">GZCC</abbrev> 26-0126, ex-type) shared 802/823 bp (97.4%) sequence similarity in the <abbrev xmlns:xlink="http://www.w3.org/1999/xlink" xlink:title="large subunit ribosomal DNA" xlink:type="simple">LSU</abbrev> region, 453/454 bp (99.8%) in the <abbrev xmlns:xlink="http://www.w3.org/1999/xlink" xlink:title="small subunit ribosomal DNA" xlink:type="simple">SSU</abbrev> region, and 774/814 bp (95.1%) in the <italic>rpb</italic>2 region with <italic><tp:taxon-name><tp:taxon-name-part taxon-name-part-type="genus" reg="Pleurothecium">P.</tp:taxon-name-part> <tp:taxon-name-part taxon-name-part-type="species" reg="pulneyense">pulneyense</tp:taxon-name-part></tp:taxon-name></italic> (MFLUCC 16-1293), excluding gaps. However, <abbrev xmlns:xlink="http://www.w3.org/1999/xlink" xlink:title="internal transcribed spacer" xlink:type="simple">ITS</abbrev> sequence data for MFLUCC 16-1293 were unavailable. Morphologically, <italic><tp:taxon-name><tp:taxon-name-part taxon-name-part-type="genus" reg="Pleurothecium">P.</tp:taxon-name-part> <tp:taxon-name-part taxon-name-part-type="species" reg="guangxiense">guangxiense</tp:taxon-name-part></tp:taxon-name></italic> differs from <italic><tp:taxon-name><tp:taxon-name-part taxon-name-part-type="genus" reg="Pleurothecium">P.</tp:taxon-name-part> <tp:taxon-name-part taxon-name-part-type="species" reg="pulneyense">pulneyense</tp:taxon-name-part></tp:taxon-name></italic> in having shorter conidiophores (174–245 × 4.0–5.0 μm vs. 270–380 × 3.4–4.7 μm) and smaller conidia (18–24 × 4.0–6.0 μm vs. 23–30 × 7.0–8.4 μm) (<xref ref-type="bibr" rid="B37">Subramanian and Bhat 1989</xref>). Therefore, <italic><tp:taxon-name><tp:taxon-name-part taxon-name-part-type="genus" reg="Pleurothecium">Pleurothecium</tp:taxon-name-part> <tp:taxon-name-part taxon-name-part-type="species" reg="guangxiense">guangxiense</tp:taxon-name-part></tp:taxon-name></italic> is introduced herein as a new species.</p></tp:treatment-sec><tp:treatment-sec><!--Section generated to contain objects referenced in tp:taxon-treatment.--><fig id="F1" position="float" orientation="portrait"><object-id xmlns:xlink="http://www.w3.org/1999/xlink" content-type="doi" xlink:type="simple">10.3897/mycokeys.136.199476.figure1</object-id><object-id xmlns:xlink="http://www.w3.org/1999/xlink" content-type="arpha" xlink:type="simple">54DBF616-C2EB-5F1E-A7D7-1260CFCE5853</object-id><label>Figure 1.</label><caption><p>The phylogenetic tree inferred using Maximum Likelihood (<abbrev xmlns:xlink="http://www.w3.org/1999/xlink" xlink:title="maximum likelihood" xlink:type="simple">ML</abbrev>) in RAxML, incorporating combined sequence data from six nuclear loci, including <abbrev xmlns:xlink="http://www.w3.org/1999/xlink" xlink:title="large subunit ribosomal DNA" xlink:type="simple">LSU</abbrev>, <abbrev xmlns:xlink="http://www.w3.org/1999/xlink" xlink:title="internal transcribed spacer" xlink:type="simple">ITS</abbrev>, <abbrev xmlns:xlink="http://www.w3.org/1999/xlink" xlink:title="small subunit ribosomal DNA" xlink:type="simple">SSU</abbrev>, and <italic>rpb</italic>2. <italic><tp:taxon-name><tp:taxon-name-part taxon-name-part-type="genus" reg="Ascolacicola">Ascolacicola</tp:taxon-name-part> <tp:taxon-name-part taxon-name-part-type="species" reg="mitriformis">mitriformis</tp:taxon-name-part></tp:taxon-name></italic> (HKUCC 3706) and <italic><tp:taxon-name><tp:taxon-name-part taxon-name-part-type="genus" reg="Ascolacicola">A.</tp:taxon-name-part> <tp:taxon-name-part taxon-name-part-type="species" reg="sawadae">sawadae</tp:taxon-name-part></tp:taxon-name></italic> (SS 00051) were designated as outgroup taxa. Node support values are indicated on the phylogram; <abbrev xmlns:xlink="http://www.w3.org/1999/xlink" xlink:title="maximum likelihood" xlink:type="simple">ML</abbrev> bootstrap values ≥ 75% and Bayesian posterior probabilities (PP)≥0.90 are considered significant. Newly generated sequences are highlighted in red.</p></caption><graphic xmlns:xlink="http://www.w3.org/1999/xlink" xlink:href="mycokeys-136-285-g001.jpg" id="oo_1717004.jpg" position="float" orientation="portrait" xlink:type="simple"><uri content-type="original_file" xlink:type="simple">https://binary.pensoft.net/fig/1717004</uri></graphic></fig></tp:treatment-sec><ref-list><ref id="B37"><mixed-citation xmlns:xlink="http://www.w3.org/1999/xlink" xlink:type="simple">Subramanian CV, Bhat DJ (1989) [“1987”] <italic><tp:taxon-name><tp:taxon-name-part taxon-name-part-type="class">Hyphomycetes</tp:taxon-name-part></tp:taxon-name></italic> from South India I. Some new taxa. Kavaka 15: 41–74.</mixed-citation></ref></ref-list></tp:taxon-treatment>
